# Supplementary material for: A Comprehensive Landscape of Imaging Feature-Associated RNA Expression Profiles in Human Breast Tissue
Source: Sensors (Basel). 2023 Jan 28;23(3):1432. doi: 10.3390/s23031432 (PMC9921444; doi:10.3390/s23031432)
Supplement: Supplementary file 1 [file sensors-23-01432-s001.zip]

Archive with 2 entries (2 files):
- Specific_Genes.csv
- Supplementary_Material.pdf
