# Supplementary material for: A Comprehensive Landscape of Imaging Feature-Associated RNA Expression Profiles in Human Breast Tissue
Source: Sensors (Basel). 2023 Jan 28;23(3):1432. doi: 10.3390/s23031432 (PMC9921444; doi:10.3390/s23031432)
Supplement: Supplementary file 1 [file sensors-23-01432-s001.zip › Specific_Genes.csv]

Specify_for	Gene	T1	T2
Cluster 1	RP11-160E2.6	4.973E-07	8.002E-01
	MATN3	5.090E-07	6.586E-01
	FOXD3-AS1	1.172E-06	6.229E-01
	RP11-693J15.6	5.464E-06	6.195E-01
	ST6GALNAC1	5.650E-06	7.396E-01
	RNY3P8	1.301E-05	6.195E-01
	SOX2	1.367E-05	8.288E-01
	RAET1E	3.284E-05	6.195E-01
	TUBB4A	3.284E-05	7.567E-01
	RP11-432J24.5	5.030E-05	6.210E-01
	PDCD10	5.518E-05	6.195E-01
	MT3	6.873E-05	6.195E-01
	C3orf80	8.059E-05	8.755E-01
	TVP23CP2	1.339E-04	7.766E-01
	ALLC	1.444E-04	6.195E-01
	ENY2	1.573E-04	8.204E-01
	KIRREL-IT1	1.645E-04	9.734E-01
	LINC00359	2.518E-04	6.195E-01
	RNU6-415P	2.784E-04	8.607E-01
	FRY	3.126E-04	7.375E-01
	RP11-779O18.1	3.619E-04	6.195E-01
	RP11-620J15.4	3.816E-04	9.095E-01
	NPY1R	4.436E-04	6.195E-01
	FAM153B	4.439E-04	6.249E-01
	RP11-372K14.2	5.468E-04	6.461E-01
	HS6ST3	5.912E-04	6.247E-01
	NDUFB6	6.236E-04	9.265E-01
	EEF1DP3	6.383E-04	7.462E-01
	SPA17P1	6.383E-04	6.238E-01
	IER3IP1	7.780E-04	7.136E-01
	RPSAP75	8.224E-04	6.210E-01
	LGI1	8.381E-04	9.341E-01
	RP11-1260E13.2	8.390E-04	6.195E-01
	ABC7-42404400C24.1	8.890E-04	6.195E-01
	TRPM6	9.372E-04	6.195E-01
	STARD13-AS	9.588E-04	6.195E-01
	PTPRR	9.968E-04	7.504E-01
	RP11-58A11.2	1.011E-03	6.195E-01
	RP11-73E17.2	1.027E-03	6.195E-01
	SFRP5	1.063E-03	6.195E-01
	AC018816.3	1.091E-03	6.195E-01
	RP11-144H23.2	1.100E-03	7.412E-01
	PGPEP1L	1.184E-03	9.738E-01
	OSTN	1.185E-03	7.467E-01
	TSPAN8	1.254E-03	6.195E-01
	LIFR	1.290E-03	6.195E-01
	LGI3	1.366E-03	6.195E-01
	PSMA2P1	1.424E-03	9.750E-01
	LRRN3	1.439E-03	6.195E-01
	RP11-83M16.6	1.506E-03	6.195E-01
	RP11-885N19.6	1.705E-03	6.318E-01
	CADM3	1.748E-03	6.195E-01
	RP11-83M16.4	1.801E-03	6.898E-01
	RNF6	1.833E-03	8.299E-01
	LINC01013	2.008E-03	6.330E-01
	NXPE3	2.070E-03	6.195E-01
	SAP30	2.097E-03	6.313E-01
	CYP7A1	2.245E-03	6.195E-01
	FTH1P19	2.301E-03	9.345E-01
	MRPL47	2.429E-03	6.195E-01
	DYNC1I1	2.502E-03	6.195E-01
	AC053503.6	2.509E-03	9.738E-01
	RERGL	2.605E-03	7.508E-01
	TMX1	2.763E-03	9.666E-01
	RP11-424N24.2	2.797E-03	9.731E-01
	RPL12P1	2.893E-03	6.195E-01
	POLR2K	2.896E-03	6.244E-01
	RP1-102D24.5	2.908E-03	6.630E-01
	CEACAM22P	3.005E-03	6.195E-01
	RP11-461O7.1	3.036E-03	6.195E-01
	B3GLCT	3.097E-03	6.244E-01
	RP11-53M11.5	3.209E-03	7.761E-01
	RASA4B	3.240E-03	6.244E-01
	ADM5	3.266E-03	6.195E-01
	RAPSN	3.268E-03	6.214E-01
	LL22NC03-104C7.1	3.323E-03	6.965E-01
	MPC2	3.328E-03	6.195E-01
	ELOVL5	3.339E-03	6.195E-01
	ART3	3.354E-03	6.195E-01
	NDUFV2	3.383E-03	8.479E-01
	RCC2P6	3.521E-03	6.195E-01
	LACTB2	3.662E-03	6.195E-01
	RP11-349G13.3	3.703E-03	6.195E-01
	CHMP5	3.798E-03	6.195E-01
	RP11-555M1.3	3.816E-03	7.467E-01
	AKR1B10	3.816E-03	9.384E-01
	RN7SL172P	3.834E-03	6.195E-01
	FAM104A	3.984E-03	6.195E-01
	RP11-398E10.1	4.040E-03	6.195E-01
	C17orf49	4.196E-03	6.195E-01
	RNVU1-15	4.207E-03	9.609E-01
	SNORA22	4.283E-03	6.195E-01
	RP11-6N17.4	4.510E-03	9.588E-01
	SUB1	4.771E-03	6.689E-01
	MYOZ1	4.796E-03	6.195E-01
	ACOT6	4.796E-03	6.210E-01
	MRPL19	4.797E-03	7.824E-01
	JAM2	4.984E-03	7.851E-01
	CSNK1G2P1	5.283E-03	6.921E-01
	DCLRE1B	5.320E-03	6.195E-01
	RP11-773H22.4	5.338E-03	9.143E-01
	RP3-325F22.3	5.459E-03	6.210E-01
	LINC00924	5.459E-03	6.214E-01
	RGS7BP	5.573E-03	6.195E-01
	C5AR2	5.576E-03	7.135E-01
	GAS2L3	5.632E-03	8.624E-01
	CCDC188	5.690E-03	6.195E-01
	RP11-60L3.6	5.713E-03	6.195E-01
	RP11-697H9.2	5.751E-03	7.218E-01
	FOS	5.751E-03	7.412E-01
	RP11-209D20.2	5.799E-03	8.809E-01
	FABP5P3	5.923E-03	8.333E-01
	WASHC3	6.288E-03	7.467E-01
	PFDN1	6.288E-03	6.195E-01
	PSMA4	6.394E-03	6.195E-01
	RPS26P31	6.595E-03	7.260E-01
	GHITM	6.730E-03	6.195E-01
	SAP18	6.765E-03	7.834E-01
	PRCP	6.765E-03	6.195E-01
	ALG14	6.942E-03	6.210E-01
	AC010492.2	7.164E-03	8.531E-01
	PSMD6	7.223E-03	6.195E-01
	CTC-459M5.2	7.438E-03	7.982E-01
	DCTN6	7.649E-03	6.586E-01
	NKD1	7.694E-03	6.195E-01
	GSKIP	7.853E-03	8.768E-01
	ACTA1	7.880E-03	7.886E-01
	NTNG1	7.895E-03	6.195E-01
	ZBTB16	8.040E-03	7.982E-01
	FBXO31	8.040E-03	6.195E-01
	PDZD3	8.042E-03	9.952E-01
	LINC01513	8.063E-03	6.195E-01
	RP11-506H20.2	8.422E-03	6.195E-01
	RP1-199J3.5	8.764E-03	6.586E-01
	ARPC5	8.824E-03	6.210E-01
	PLP1	8.853E-03	7.396E-01
	MRPS28	8.853E-03	9.668E-01
	GLYCTK-AS1	9.063E-03	8.228E-01
	CCDC102B	9.894E-03	6.308E-01
	TMSB10P1	9.894E-03	6.195E-01
	HLA-U	9.969E-03	7.874E-01
Cluster 2	SCTR	0.000E+00	6.195E-01
	NIPSNAP3B	8.836E-13	6.195E-01
	AC006033.22	4.865E-12	6.195E-01
	MT-TM	1.698E-10	6.247E-01
	IGF2BP2	3.264E-10	7.218E-01
	CHST2	6.637E-10	6.195E-01
	ADAMTS12	9.968E-10	6.195E-01
	TENM1	2.125E-09	6.210E-01
	RP11-178L8.7	2.386E-09	6.195E-01
	RP11-414H17.5	2.573E-09	6.308E-01
	HBQ1	3.064E-09	6.586E-01
	CTA-242H14.1	7.495E-09	8.755E-01
	ITGAM	7.501E-09	6.195E-01
	AC022007.5	9.522E-09	6.195E-01
	VEGFA	1.096E-08	6.586E-01
	CSTB	1.507E-08	6.689E-01
	SMOC1	1.734E-08	7.759E-01
	RP11-366M4.11	1.734E-08	6.960E-01
	DNAH9	1.855E-08	6.238E-01
	APOE	3.253E-08	6.443E-01
	VNN2	3.515E-08	6.195E-01
	FAM27E2	7.082E-08	6.210E-01
	CRYAB	7.286E-08	6.247E-01
	NCF4	1.067E-07	6.203E-01
	GIPR	1.067E-07	6.195E-01
	HCK	1.299E-07	6.195E-01
	MT-TK	1.324E-07	6.195E-01
	LINC01816	1.677E-07	9.240E-01
	KIR3DL1	1.826E-07	6.461E-01
	MT-TQ	1.993E-07	6.195E-01
	ALPK2	2.081E-07	6.195E-01
	C1QA	2.529E-07	6.195E-01
	RHOXF1-AS1	2.572E-07	7.567E-01
	PROK2	3.136E-07	6.195E-01
	FTH1P2	3.136E-07	6.195E-01
	IL12RB2	4.269E-07	6.195E-01
	APOBEC3A	4.269E-07	7.497E-01
	RP11-38H17.1	6.671E-07	6.195E-01
	FCGR2B	9.269E-07	6.195E-01
	RAC1P2	1.009E-06	6.195E-01
	RP11-281A20.2	1.350E-06	7.778E-01
	CXCR1	1.477E-06	6.195E-01
	PGM1	1.506E-06	6.195E-01
	EXOC3L2	1.669E-06	6.195E-01
	HK2	1.750E-06	6.195E-01
	LINC01301	1.750E-06	6.210E-01
	RP1-41C23.1	1.900E-06	6.210E-01
	ZFHX4-AS1	1.930E-06	6.210E-01
	FTH1P12	3.419E-06	6.243E-01
	IL32	3.419E-06	6.214E-01
	C1QC	4.743E-06	6.898E-01
	CTD-2033A16.3	4.852E-06	6.195E-01
	PHACTR3	6.520E-06	6.865E-01
	RP11-121A8.1	6.864E-06	9.006E-01
	TM7SF2	7.272E-06	9.000E-01
	RP11-522I20.3	7.435E-06	6.195E-01
	GPT	7.932E-06	9.143E-01
	FCGR2A	8.146E-06	8.333E-01
	IDH1-AS1	8.346E-06	6.689E-01
	RP11-507B12.2	9.021E-06	6.885E-01
	NAMPTP1	9.021E-06	6.249E-01
	RP11-259N19.1	9.667E-06	9.454E-01
	SPRY4-IT1	1.010E-05	6.195E-01
	FCGR3B	1.111E-05	8.007E-01
	RHOQP1	1.265E-05	6.214E-01
	AP000654.5	1.367E-05	6.195E-01
	DEFA3	1.367E-05	6.195E-01
	FTH1P20	1.844E-05	6.195E-01
	MTCO2P22	1.865E-05	9.560E-01
	KIR2DL1	1.919E-05	9.172E-01
	GLIPR2	1.941E-05	6.195E-01
	CYCSP40	2.216E-05	6.214E-01
	MTCO2P2	2.218E-05	7.922E-01
	MTHFS	2.498E-05	6.195E-01
	KIFC3	2.699E-05	6.195E-01
	RP11-11N9.4	2.757E-05	6.195E-01
	PDIA2	2.947E-05	6.195E-01
	LINC01150	3.068E-05	8.978E-01
	RP11-117D22.2	3.147E-05	7.765E-01
	RNU6-1262P	3.371E-05	8.938E-01
	CCM2	3.426E-05	6.195E-01
	GABRB2	3.887E-05	6.195E-01
	RANP1	4.210E-05	6.984E-01
	HSPA6	4.534E-05	6.195E-01
	CXCR2	4.680E-05	8.894E-01
	RP11-848P1.3	5.309E-05	6.614E-01
	DDX43	5.670E-05	6.247E-01
	SIGLEC16	5.917E-05	6.195E-01
	MPEG1	6.357E-05	6.586E-01
	ITPKB-IT1	6.368E-05	8.608E-01
	MS4A6A	6.702E-05	9.601E-01
	OTOA	6.821E-05	8.051E-01
	POLD4	6.984E-05	6.195E-01
	PIK3R5	7.203E-05	7.508E-01
	SCO2	7.800E-05	6.195E-01
	RP13-870H17.3	8.393E-05	6.195E-01
	FTH1P16	9.251E-05	8.648E-01
	POSTN	9.317E-05	9.813E-01
	C3AR1	9.478E-05	8.768E-01
	RP11-131L23.2	9.709E-05	6.195E-01
	FTH1P8	9.709E-05	6.586E-01
	HSPD1P4	9.842E-05	7.135E-01
	RP11-701P16.2	1.012E-04	8.941E-01
	RP11-223A3.1	1.024E-04	9.240E-01
	FTH1P11	1.024E-04	6.586E-01
	FAM27B	1.048E-04	9.560E-01
	PGLYRP1	1.132E-04	7.766E-01
	UBE2V1P2	1.273E-04	9.171E-01
	PRSS36	1.339E-04	6.244E-01
	MT-TD	1.339E-04	9.738E-01
	NUP35P1	1.361E-04	6.689E-01
	RP11-153F1.1	1.380E-04	7.119E-01
	CYTH4	1.424E-04	6.238E-01
	AC012456.4	1.425E-04	6.195E-01
	RP4-598P13.1	1.684E-04	9.172E-01
	AC013275.2	1.747E-04	6.210E-01
	ACSS2	1.760E-04	6.195E-01
	MEFV	1.841E-04	6.195E-01
	CEACAM21	1.841E-04	6.195E-01
	EPB41L2	1.864E-04	6.195E-01
	RP11-638I2.9	1.968E-04	6.195E-01
	LGMN	2.054E-04	6.921E-01
	CKS1BP1	2.056E-04	6.195E-01
	TFPI2	2.091E-04	6.195E-01
	TREH	2.137E-04	9.564E-01
	MTND3P25	2.147E-04	6.195E-01
	ALDOC	2.181E-04	6.195E-01
	TBX4	2.217E-04	6.586E-01
	HCLS1	2.255E-04	6.195E-01
	VNN3	2.323E-04	7.238E-01
	RP11-358B23.1	2.364E-04	7.260E-01
	RP11-592H6.3	2.447E-04	6.210E-01
	SIGLEC5	2.447E-04	9.685E-01
	ITGB1P1	2.538E-04	6.586E-01
	GAPDHP74	2.792E-04	6.461E-01
	SERBP1P5	2.792E-04	6.921E-01
	RPL21P116	2.797E-04	6.195E-01
	MTND1P23	2.818E-04	6.833E-01
	TRPC2	2.825E-04	8.559E-01
	THA1P	2.837E-04	6.195E-01
	TUBA8	2.873E-04	9.150E-01
	CCDC162P	2.883E-04	8.768E-01
	AC012360.4	2.970E-04	7.994E-01
	LILRA1	3.059E-04	9.564E-01
	PRKCD	3.337E-04	6.586E-01
	MT2P1	3.475E-04	6.318E-01
	CXCL8	3.555E-04	7.135E-01
	RP11-473E2.4	3.687E-04	6.229E-01
	SAMSN1	3.694E-04	9.240E-01
	EVPLL	3.745E-04	9.685E-01
	PLEKHA3P1	3.805E-04	6.210E-01
	GDPD5	3.823E-04	6.704E-01
	RPL12P14	3.983E-04	8.914E-01
	CHCHD10	4.030E-04	8.772E-01
	BNIP3P1	4.124E-04	7.504E-01
	CSF2RA	4.124E-04	6.195E-01
	AP001257.1	4.265E-04	6.586E-01
	PPP1R14B	4.293E-04	6.195E-01
	RP11-638I2.8	4.366E-04	6.195E-01
	RP6-65G23.5	4.369E-04	7.024E-01
	CTC-308K20.3	4.439E-04	9.507E-01
	SLC16A10	4.487E-04	7.191E-01
	EIF4A1P10	4.552E-04	6.214E-01
	DTX4	4.586E-04	8.333E-01
	RP11-670E13.6	4.670E-04	6.195E-01
	AF131216.7	4.917E-04	6.214E-01
	AC010894.3	4.932E-04	6.318E-01
	RP11-11N7.4	5.026E-04	6.519E-01
	RPLP2	5.266E-04	8.653E-01
	FTH1P4	5.286E-04	7.143E-01
	CCDC36	5.464E-04	6.195E-01
	HCST	5.481E-04	8.385E-01
	C20orf197	5.629E-04	6.244E-01
	TARID	6.116E-04	6.244E-01
	GPR34	6.319E-04	8.301E-01
	LINC00377	6.691E-04	6.195E-01
	HMHB1	6.767E-04	7.819E-01
	NCKAP1L	6.951E-04	9.564E-01
	MRPL15P1	7.042E-04	7.994E-01
	ARHGAP18	7.083E-04	8.875E-01
	EIF4EBP1	7.444E-04	6.210E-01
	NRIR	7.534E-04	6.195E-01
	LINC00189	7.768E-04	9.240E-01
	FTH1P5	7.943E-04	8.043E-01
	AC007560.1	8.127E-04	7.982E-01
	RP11-112L6.3	8.136E-04	6.210E-01
	EPB41L4B	8.140E-04	6.965E-01
	MSNP1	8.460E-04	6.195E-01
	CYBB	8.460E-04	9.581E-01
	SIRPB1	8.506E-04	9.753E-01
	TFEC	8.528E-04	6.210E-01
	RAB39A	8.663E-04	9.454E-01
	MUC13	8.890E-04	6.229E-01
	CCDC124	9.185E-04	6.195E-01
	RP11-137J7.3	9.351E-04	7.412E-01
	TENM4	9.516E-04	6.483E-01
	RP11-491F9.1	9.588E-04	6.594E-01
	CTD-2353F22.1	1.014E-03	8.228E-01
	EIF2S2P4	1.063E-03	7.761E-01
	FTH1P23	1.094E-03	6.210E-01
	RGS20	1.189E-03	6.506E-01
	HAVCR1	1.244E-03	7.375E-01
	LEPROTL1	1.247E-03	9.172E-01
	RP11-247L20.3	1.264E-03	6.214E-01
	RP11-373D23.2	1.290E-03	6.586E-01
	ZC2HC1B	1.294E-03	6.195E-01
	RP11-176H8.1	1.358E-03	8.479E-01
	RP11-443B7.3	1.366E-03	9.536E-01
	PLTP	1.417E-03	6.210E-01
	PLAU	1.424E-03	6.195E-01
	C2CD4B	1.431E-03	9.181E-01
	LAMTOR2	1.432E-03	6.195E-01
	RP11-2E11.6	1.443E-03	6.195E-01
	RP11-342A23.2	1.509E-03	6.195E-01
	RP11-290C10.1	1.625E-03	6.195E-01
	RP11-455B2.9	1.630E-03	8.142E-01
	RP11-567O16.1	1.652E-03	6.992E-01
	ADAMTS16	1.698E-03	7.761E-01
	GZMB	1.723E-03	9.341E-01
	OST4	1.767E-03	9.171E-01
	DHFR	1.835E-03	8.793E-01
	RP11-217B7.2	1.841E-03	6.586E-01
	FGD2	1.841E-03	9.738E-01
	RP11-680C21.1	1.860E-03	6.195E-01
	CD4	1.862E-03	8.768E-01
	LILRB4	1.862E-03	7.947E-01
	PFN1	1.887E-03	6.195E-01
	HADH	1.897E-03	6.249E-01
	RP11-818O24.3	1.952E-03	6.195E-01
	CTD-2588C8.8	1.978E-03	6.195E-01
	CDK2AP2	2.039E-03	6.195E-01
	P2RY12	2.047E-03	6.195E-01
	TUBAP2	2.060E-03	6.247E-01
	PTGES3P2	2.070E-03	6.244E-01
	HIF1A-AS2	2.097E-03	8.333E-01
	OSM	2.140E-03	8.843E-01
	CTB-52I2.4	2.187E-03	8.253E-01
	FAM27D1	2.232E-03	7.902E-01
	CTC-510F12.4	2.245E-03	9.799E-01
	M1AP	2.250E-03	7.761E-01
	RP11-84A14.6	2.268E-03	6.195E-01
	MT-TL2	2.271E-03	6.195E-01
	LINC01270	2.282E-03	9.432E-01
	CD200R1	2.353E-03	9.341E-01
	HSPB1	2.381E-03	6.195E-01
	FTH1P10	2.412E-03	7.528E-01
	RTN1	2.428E-03	7.766E-01
	SPATS2L	2.456E-03	6.195E-01
	YBX1P6	2.605E-03	7.558E-01
	RP11-286E11.1	2.679E-03	9.817E-01
	CXCL14	2.709E-03	6.210E-01
	RP11-225N10.3	2.729E-03	6.195E-01
	SERBP1P1	2.800E-03	6.992E-01
	RPS23P6	2.823E-03	7.135E-01
	RP11-643M14.1	2.878E-03	8.816E-01
	RP11-181E10.3	2.881E-03	6.586E-01
	C11orf87	2.908E-03	6.195E-01
	RP11-661A12.5	2.908E-03	6.195E-01
	VCAM1	2.917E-03	8.768E-01
	DRAP1	3.045E-03	6.214E-01
	CXCL11	3.065E-03	6.210E-01
	RP11-557L19.1	3.097E-03	7.528E-01
	HSPD1P6	3.261E-03	7.765E-01
	FAM49B	3.261E-03	9.084E-01
	TNFSF9	3.326E-03	8.470E-01
	FTH1P3	3.339E-03	6.195E-01
	UTS2B	3.369E-03	8.349E-01
	PDZD2	3.437E-03	6.195E-01
	AC108463.1	3.493E-03	6.214E-01
	TPM3P8	3.533E-03	6.556E-01
	SNORA47	3.641E-03	6.238E-01
	DCSTAMP	3.667E-03	6.195E-01
	MARK2P9	3.706E-03	6.210E-01
	RPS26P21	3.733E-03	6.195E-01
	LINC01127	3.816E-03	8.228E-01
	DPP6	3.863E-03	9.575E-01
	RP11-2H8.4	3.889E-03	6.195E-01
	HSPA7	3.893E-03	6.195E-01
	VNN1	4.026E-03	6.195E-01
	RP11-80H8.4	4.032E-03	6.461E-01
	TMEM52	4.046E-03	6.586E-01
	GTF2A1L	4.061E-03	8.843E-01
	THEMIS2	4.075E-03	9.071E-01
	PSPC1P1	4.075E-03	9.095E-01
	RP11-47L3.1	4.101E-03	6.195E-01
	RP11-13A1.1	4.106E-03	7.630E-01
	RP11-264M12.2	4.128E-03	6.318E-01
	SPON1	4.165E-03	6.586E-01
	RTN3	4.180E-03	7.412E-01
	CTD-2541J13.1	4.264E-03	6.195E-01
	TRGV9	4.376E-03	6.210E-01
	STON1-GTF2A1L	4.607E-03	6.965E-01
	ZNF444P1	4.636E-03	6.195E-01
	LMOD3	4.683E-03	8.894E-01
	PSMC1P1	4.744E-03	6.195E-01
	PPP1R26P1	4.796E-03	6.195E-01
	BTK	4.890E-03	8.333E-01
	KIAA0408	5.044E-03	6.214E-01
	PSTPIP1	5.044E-03	7.504E-01
	PIK3AP1	5.078E-03	9.753E-01
	PABPC3	5.160E-03	6.195E-01
	CTD-3092A11.3	5.161E-03	6.195E-01
	RP11-462L8.1	5.163E-03	9.564E-01
	DHRS7C	5.338E-03	6.195E-01
	CCND2-AS1	5.397E-03	8.479E-01
	LRFN4	5.475E-03	6.454E-01
	CT45A11P	5.520E-03	6.586E-01
	ANP32BP1	5.543E-03	6.238E-01
	NDRG1	5.576E-03	6.195E-01
	TRIM55	5.576E-03	8.333E-01
	MTRNR2L12	5.576E-03	6.195E-01
	RP4-737E23.2	5.652E-03	6.624E-01
	C8orf34	5.693E-03	7.528E-01
	RPS10P28	5.716E-03	6.195E-01
	ELL2P1	5.751E-03	8.479E-01
	ZNF117	5.751E-03	6.195E-01
	PNMAL2	5.761E-03	6.940E-01
	HSPB1P1	5.777E-03	6.195E-01
	RP11-44I10.3	5.835E-03	6.195E-01
	CTD-2357A8.2	5.893E-03	6.210E-01
	CD300LB	5.918E-03	6.281E-01
	ST6GALNAC4	5.989E-03	6.586E-01
	MT-TS2	6.025E-03	9.341E-01
	ODF3L1	6.064E-03	6.195E-01
	RTN3P1	6.208E-03	6.247E-01
	AC012066.1	6.345E-03	8.973E-01
	S100A11	6.428E-03	6.238E-01
	RP11-64C12.8	6.555E-03	8.938E-01
	LGMNP1	6.685E-03	8.051E-01
	HMGN2P19	6.698E-03	8.559E-01
	RP11-750H9.5	6.995E-03	9.223E-01
	CXCR2P1	7.009E-03	9.738E-01
	ASAP1-IT2	7.051E-03	6.195E-01
	CDKN3	7.164E-03	6.195E-01
	PTAFR	7.223E-03	6.195E-01
	RP11-121G22.3	7.253E-03	6.195E-01
	RP11-567P19.1	7.280E-03	7.412E-01
	AC013474.4	7.324E-03	6.195E-01
	OR7E12P	7.369E-03	6.195E-01
	ANKRD20A17P	7.438E-03	6.195E-01
	MIR135A1	7.454E-03	9.441E-01
	HMGB1P27	7.838E-03	6.195E-01
	CLEC10A	7.950E-03	8.727E-01
	AC008440.10	8.061E-03	6.210E-01
	RP11-762B21.5	8.205E-03	6.195E-01
	RPS15AP30	8.368E-03	8.624E-01
	CTB-30L5.1	8.591E-03	6.244E-01
	RN7SL861P	8.702E-03	7.319E-01
	EIF4A1P2	8.824E-03	8.470E-01
	KCP	8.881E-03	6.195E-01
	RP11-477J21.6	8.928E-03	6.195E-01
	LNX1	9.011E-03	6.195E-01
	EIF5A	9.167E-03	6.195E-01
	RP11-1H15.1	9.167E-03	6.195E-01
	KLHL31	9.270E-03	7.982E-01
	CEBPB	9.332E-03	6.921E-01
	NCR1	9.418E-03	8.608E-01
	MTATP8P2	9.482E-03	7.761E-01
	UQCR10	9.958E-03	7.360E-01
Cluster 3	CA3-AS1	3.213E-13	6.195E-01
	PLB1	8.836E-13	6.247E-01
	TRBV3-1	2.313E-12	6.244E-01
	PRADC1P1	4.016E-12	6.195E-01
	TRBJ2-1	5.253E-11	6.238E-01
	IGFBP1	1.175E-10	6.577E-01
	EIF1P4	2.122E-10	1.000E+00
	RUFY4	4.024E-10	6.195E-01
	SLC39A12	6.637E-10	6.690E-01
	LINC00861	6.956E-10	6.318E-01
	RP11-61A14.1	9.968E-10	6.195E-01
	TRBV28	1.383E-09	9.027E-01
	CHI3L2	1.999E-09	6.195E-01
	KLRB1	2.125E-09	6.195E-01
	RP11-111M22.3	2.125E-09	6.247E-01
	HIST1H2BK	2.776E-09	6.195E-01
	AC060834.2	2.933E-09	6.195E-01
	CTD-2161E19.1	3.264E-09	6.247E-01
	RP11-521D12.5	6.059E-09	6.247E-01
	DUXAP10	6.059E-09	6.229E-01
	RP11-67L3.4	7.501E-09	6.195E-01
	LL22NC03-N14H11.1	9.522E-09	6.195E-01
	C11orf21	1.306E-08	6.214E-01
	TUBB8P11	1.734E-08	6.195E-01
	DNPH1	1.769E-08	6.586E-01
	GOLGA7B	2.418E-08	6.195E-01
	CTSW	2.687E-08	7.857E-01
	CPAMD8	2.900E-08	6.195E-01
	GZMM	3.253E-08	6.195E-01
	RP1-102K2.8	5.111E-08	6.914E-01
	PLCB2	5.561E-08	6.308E-01
	CYTIP	5.561E-08	6.214E-01
	DUXAP8	5.561E-08	6.195E-01
	CTB-147N14.6	6.351E-08	9.171E-01
	MS4A1	6.885E-08	6.195E-01
	HMGN2P28	7.082E-08	6.195E-01
	AOAH	7.286E-08	6.214E-01
	CD48	9.169E-08	6.195E-01
	TMPRSS4-AS1	1.047E-07	6.443E-01
	TRGV3	1.067E-07	6.195E-01
	DHCR7	1.306E-07	6.195E-01
	ARHGAP45	1.321E-07	7.493E-01
	DIAPH3	1.677E-07	6.195E-01
	HIST1H2AH	1.722E-07	6.586E-01
	RP11-266K4.1	2.073E-07	6.195E-01
	LRG1	2.073E-07	6.195E-01
	XXbac-BPG248L24.12	2.197E-07	6.483E-01
	GLT1D1	2.536E-07	7.759E-01
	RAC2	3.136E-07	6.247E-01
	RP4-541C22.5	3.140E-07	6.243E-01
	CD7	4.803E-07	6.195E-01
	CTC-246B18.10	4.803E-07	6.210E-01
	TRBV4-2	4.803E-07	9.848E-01
	KANK4	4.803E-07	7.375E-01
	RP11-452D2.2	4.973E-07	6.195E-01
	SH2D1A	6.573E-07	6.249E-01
	RP11-24M17.4	6.756E-07	6.195E-01
	ANXA2P1	6.756E-07	6.210E-01
	ESM1	8.729E-07	9.487E-01
	RP11-220D10.1	9.120E-07	6.195E-01
	CTD-2325P2.3	1.009E-06	7.083E-01
	RP11-17E2.2	1.039E-06	6.195E-01
	TRGV4	1.424E-06	7.607E-01
	RP11-493L12.4	1.572E-06	6.195E-01
	SFTPA2	1.714E-06	6.195E-01
	CTD-2545G14.6	1.714E-06	6.195E-01
	TRAV2	1.776E-06	6.210E-01
	RP11-122K13.7	1.833E-06	6.195E-01
	GBP5	2.787E-06	6.244E-01
	HOXC-AS1	2.942E-06	6.195E-01
	NOD2	3.002E-06	6.214E-01
	IL1B	3.712E-06	7.962E-01
	TRPM2	3.728E-06	6.210E-01
	TRGV10	4.314E-06	6.195E-01
	DGCR10	4.402E-06	6.195E-01
	FAM41C	4.477E-06	7.024E-01
	MIR210	4.611E-06	6.195E-01
	RP4-550H1.7	4.709E-06	8.162E-01
	RUBCNL	4.734E-06	6.195E-01
	RP11-781P6.1	4.734E-06	6.195E-01
	RPS24P17	4.734E-06	6.195E-01
	RP11-455F5.5	5.464E-06	7.982E-01
	ADAP1	5.606E-06	8.280E-01
	C11orf45	6.074E-06	6.195E-01
	RP4-612B15.2	6.520E-06	8.674E-01
	ALDH7A1P1	6.667E-06	6.195E-01
	RPL12P19	6.963E-06	7.412E-01
	RP11-218E20.3	6.963E-06	6.244E-01
	SH2D2A	6.963E-06	6.586E-01
	SC22CB-1E7.1	7.530E-06	6.247E-01
	RP1-89D4.1	7.594E-06	7.260E-01
	CD37	7.657E-06	7.982E-01
	HSP90AA1	7.983E-06	6.195E-01
	AC104306.1	7.992E-06	6.195E-01
	SELPLG	8.722E-06	6.249E-01
	LIF	8.859E-06	6.195E-01
	CTD-2086L14.1	9.021E-06	7.467E-01
	CDC37L1-AS1	1.068E-05	6.195E-01
	COX4I1	1.068E-05	6.195E-01
	NACA3P	1.086E-05	6.249E-01
	RP11-327F22.1	1.169E-05	6.195E-01
	RP11-347C12.3	1.175E-05	6.195E-01
	CATIP	1.224E-05	6.195E-01
	BANF1P2	1.278E-05	6.238E-01
	AC010884.1	1.301E-05	6.195E-01
	RP11-2B6.3	1.301E-05	6.214E-01
	AGPAT4-IT1	1.367E-05	6.195E-01
	PCOTH	1.367E-05	6.195E-01
	CLTA	1.367E-05	6.249E-01
	RPS4XP7	1.367E-05	8.563E-01
	CTD-2547L16.3	1.410E-05	6.195E-01
	CTA-126B4.7	1.432E-05	6.195E-01
	LY86	1.467E-05	6.195E-01
	TNNI3	1.528E-05	6.195E-01
	RP11-613E4.5	1.570E-05	6.604E-01
	RP11-393N4.2	1.686E-05	6.195E-01
	IL12RB1	1.687E-05	7.528E-01
	RP11-159H22.2	1.687E-05	7.137E-01
	PLEKHG5	1.720E-05	6.195E-01
	NTRK2	1.734E-05	6.195E-01
	ASIC4	1.734E-05	6.195E-01
	RAC3	1.832E-05	6.586E-01
	NEK2	1.865E-05	6.210E-01
	RP11-381K20.2	1.908E-05	6.195E-01
	LAT2	1.981E-05	6.689E-01
	NTN3	1.991E-05	6.195E-01
	RPL17P34	1.991E-05	6.195E-01
	AGAP2	2.097E-05	9.143E-01
	ENO1	2.113E-05	6.195E-01
	CTB-134F13.1	2.165E-05	6.195E-01
	LIMD2	2.211E-05	6.195E-01
	RP11-153K11.3	2.319E-05	6.195E-01
	PKMYT1	2.355E-05	6.195E-01
	POMK	2.373E-05	6.281E-01
	RP11-299M14.2	2.447E-05	6.195E-01
	RP11-320A16.1	2.637E-05	6.308E-01
	AC005540.3	2.721E-05	6.865E-01
	LTB	2.721E-05	6.195E-01
	EIF4EBP1P1	2.911E-05	6.195E-01
	RPL12P4	2.911E-05	6.195E-01
	CGREF1	3.005E-05	6.843E-01
	HIST1H4J	3.068E-05	9.607E-01
	C17orf50	3.068E-05	9.921E-01
	RPL12P13	3.108E-05	7.651E-01
	RPL34P18	3.108E-05	6.885E-01
	SSUH2	3.186E-05	9.813E-01
	GZMH	3.429E-05	7.829E-01
	HIST1H2BJ	3.433E-05	6.478E-01
	AC008280.1	3.658E-05	6.214E-01
	RP5-1024G6.5	3.658E-05	9.787E-01
	CTBP2P4	3.776E-05	6.210E-01
	RP1-241P17.4	3.987E-05	6.249E-01
	ATG12P2	4.076E-05	6.308E-01
	LINC01629	4.076E-05	6.195E-01
	RP11-347C18.4	4.163E-05	6.195E-01
	RP11-666O2.2	4.213E-05	6.249E-01
	MRPS33	4.534E-05	6.586E-01
	LINC00867	4.680E-05	6.247E-01
	RP11-798M19.3	4.714E-05	6.195E-01
	RPS10P3	4.752E-05	6.195E-01
	FAM26F	4.779E-05	6.195E-01
	CTD-2145A24.5	4.811E-05	6.195E-01
	AC013460.1	4.908E-05	6.195E-01
	LINC01781	5.030E-05	7.982E-01
	AC006129.2	5.035E-05	7.137E-01
	PCED1B-AS1	5.051E-05	6.195E-01
	GNA15	5.057E-05	6.247E-01
	SFTPA1	5.057E-05	9.384E-01
	RP11-477I4.4	5.208E-05	6.195E-01
	CD300LF	5.270E-05	6.195E-01
	RPL14P1	5.270E-05	6.210E-01
	SETP8	5.423E-05	6.195E-01
	NME8	5.790E-05	8.722E-01
	CTB-167B5.1	5.903E-05	6.195E-01
	IL25	6.546E-05	7.260E-01
	RPL4P2	6.546E-05	7.819E-01
	HIST1H2BC	6.612E-05	6.833E-01
	RN7SL798P	6.681E-05	6.195E-01
	MATK	6.691E-05	6.699E-01
	ICOSLG	6.821E-05	6.308E-01
	RP11-153F10.2	7.234E-05	7.565E-01
	SPON2	7.655E-05	6.195E-01
	CTC-484M2.1	7.837E-05	6.210E-01
	WTAPP1	7.860E-05	6.195E-01
	FMO6P	7.867E-05	6.195E-01
	RP6-159A1.2	7.999E-05	6.195E-01
	AC015987.1	8.059E-05	6.195E-01
	ERP29P1	8.142E-05	6.195E-01
	RP11-1017G21.4	8.319E-05	6.195E-01
	RN7SL127P	8.662E-05	6.195E-01
	HIST2H2AA4	8.876E-05	8.333E-01
	CTD-3222D19.10	9.612E-05	6.195E-01
	GSTT2	9.709E-05	6.195E-01
	SMPD5	9.855E-05	6.281E-01
	RP1-224A6.8	1.033E-04	6.195E-01
	RP11-745A24.2	1.041E-04	9.792E-01
	RP11-91P24.3	1.059E-04	6.195E-01
	RP11-843B15.4	1.108E-04	6.195E-01
	RPL37P2	1.111E-04	7.541E-01
	RPL24P4	1.132E-04	7.238E-01
	GOLGA6L4	1.246E-04	6.195E-01
	CTD-2024F21.1	1.288E-04	6.195E-01
	SETP17	1.289E-04	6.195E-01
	HIST2H2AC	1.339E-04	6.195E-01
	RPS27AP11	1.340E-04	8.280E-01
	ALS2CR11	1.361E-04	6.195E-01
	SLC25A10	1.379E-04	6.318E-01
	SOHLH2	1.501E-04	9.581E-01
	HIST2H2AA3	1.569E-04	7.761E-01
	RP11-592N21.1	1.595E-04	6.195E-01
	FAM156A	1.640E-04	6.195E-01
	RCAN1	1.757E-04	6.195E-01
	AC005775.2	1.786E-04	6.244E-01
	POLRMTP1	1.802E-04	6.426E-01
	HIST2H3D	1.835E-04	7.296E-01
	RP11-215P8.1	1.837E-04	6.195E-01
	MND1	1.942E-04	6.865E-01
	EEF1B2P6	1.951E-04	7.467E-01
	RPS4XP1	2.036E-04	7.135E-01
	C19orf43	2.056E-04	6.195E-01
	RNU1-70P	2.084E-04	6.214E-01
	ALDH9A1	2.085E-04	6.195E-01
	TECRP1	2.100E-04	7.982E-01
	RP11-484D2.3	2.204E-04	7.467E-01
	RPL21P93	2.236E-04	8.333E-01
	SEMA3B-AS1	2.236E-04	6.195E-01
	RP11-572M11.4	2.236E-04	8.816E-01
	TRAC	2.275E-04	9.095E-01
	RPS7P11	2.297E-04	6.247E-01
	CTD-2366F13.1	2.308E-04	6.214E-01
	AB019441.29	2.312E-04	6.210E-01
	RP11-662M24.2	2.330E-04	6.586E-01
	MYBPC2	2.447E-04	6.461E-01
	C6orf58	2.447E-04	8.051E-01
	RP11-1134I14.4	2.447E-04	9.673E-01
	RP11-461M2.2	2.447E-04	6.195E-01
	RP11-160H22.3	2.490E-04	6.833E-01
	CTB-35F21.4	2.571E-04	8.768E-01
	RPS7P10	2.582E-04	6.885E-01
	SMARCE1P5	2.821E-04	8.131E-01
	RPL12P8	2.823E-04	6.214E-01
	NFKB2	2.825E-04	6.195E-01
	ANKRD1	2.883E-04	9.673E-01
	EOMES	2.936E-04	8.768E-01
	CTD-2555A7.3	2.970E-04	6.195E-01
	LINC00216	3.059E-04	6.806E-01
	RPSAP15	3.136E-04	6.195E-01
	CTC-537E7.3	3.140E-04	6.195E-01
	RP11-4B16.1	3.140E-04	8.349E-01
	AC002075.4	3.140E-04	7.982E-01
	RP11-175B9.2	3.140E-04	9.240E-01
	EIF1AX-AS1	3.140E-04	6.195E-01
	RP11-715J22.1	3.143E-04	6.195E-01
	RP11-12M9.3	3.277E-04	6.195E-01
	TRDV1	3.281E-04	6.195E-01
	SIGLEC12	3.302E-04	6.195E-01
	CTD-2350C19.2	3.337E-04	6.195E-01
	AC073283.7	3.337E-04	6.195E-01
	RASGEF1B	3.345E-04	6.477E-01
	EML2-AS1	3.395E-04	6.389E-01
	RP11-564A8.4	3.395E-04	6.210E-01
	ARHGAP31-AS1	3.401E-04	6.318E-01
	RPL12P16	3.449E-04	6.195E-01
	DLGAP5	3.492E-04	7.759E-01
	CLIC3	3.520E-04	6.195E-01
	ANKRD33	3.520E-04	6.195E-01
	AC012531.25	3.630E-04	6.195E-01
	SFTPB	3.683E-04	7.982E-01
	HLA-T	3.683E-04	6.195E-01
	PHOSPHO1	3.687E-04	6.195E-01
	RP11-333E13.2	3.761E-04	9.738E-01
	RGN	3.823E-04	8.703E-01
	RP11-10A14.4	3.823E-04	6.195E-01
	EIF1AXP1	3.823E-04	6.195E-01
	PARVG	3.825E-04	6.195E-01
	ENO1-IT1	3.840E-04	7.475E-01
	RN7SL823P	3.840E-04	6.195E-01
	RP11-469J4.3	3.920E-04	8.807E-01
	DDN	3.955E-04	9.791E-01
	SLC47A1	4.006E-04	6.195E-01
	RP5-827C21.1	4.060E-04	6.214E-01
	SULT1A2	4.124E-04	6.210E-01
	PPIHP1	4.124E-04	6.195E-01
	CKS1B	4.138E-04	9.734E-01
	RP11-242C19.2	4.205E-04	6.195E-01
	RP11-248J18.2	4.302E-04	6.195E-01
	A3GALT2	4.338E-04	6.195E-01
	RP11-126K1.2	4.387E-04	9.559E-01
	AP001056.1	4.387E-04	8.587E-01
	RPL21P119	4.399E-04	6.195E-01
	RP11-229O3.1	4.423E-04	6.195E-01
	KANK1	4.439E-04	6.195E-01
	SETD8P1	4.439E-04	6.586E-01
	OR8T1P	4.439E-04	6.594E-01
	VPREB3	4.468E-04	6.243E-01
	AC097359.2	4.586E-04	6.247E-01
	RP11-1148O4.2	4.586E-04	6.195E-01
	RPS29P5	4.609E-04	6.195E-01
	TMEM217	4.615E-04	6.195E-01
	CTB-63M22.1	4.667E-04	8.648E-01
	DOK5	4.767E-04	8.768E-01
	AC022182.2	4.828E-04	6.337E-01
	TRAPPC5	4.871E-04	6.249E-01
	RPS7P1	4.987E-04	6.243E-01
	RP11-1212A22.4	5.001E-04	6.195E-01
	MYH6	5.042E-04	7.287E-01
	CD14	5.155E-04	6.195E-01
	NPW	5.160E-04	6.243E-01
	PIK3R6	5.160E-04	6.461E-01
	RP11-529H20.3	5.242E-04	7.212E-01
	RPS17P1	5.250E-04	6.247E-01
	RP11-297C4.2	5.283E-04	6.210E-01
	BIN2	5.286E-04	6.238E-01
	RP11-771F20.1	5.309E-04	9.075E-01
	ACBD3-AS1	5.440E-04	6.195E-01
	RPL7AP6	5.464E-04	6.195E-01
	PTGS1	5.464E-04	6.195E-01
	ENSAP2	5.464E-04	6.244E-01
	MANF	5.464E-04	6.195E-01
	RP11-380N8.7	5.465E-04	8.768E-01
	RP11-758H9.2	5.539E-04	7.761E-01
	GZMA	5.569E-04	6.586E-01
	RPL35P5	5.912E-04	9.341E-01
	RP11-685B14.1	5.912E-04	9.341E-01
	AC026150.8	6.116E-04	7.761E-01
	FYB	6.116E-04	8.295E-01
	RP11-534L20.4	6.236E-04	6.581E-01
	RP3-455J7.4	6.236E-04	6.689E-01
	MRPL51	6.289E-04	6.238E-01
	TESC	6.405E-04	8.857E-01
	HSPH1	6.583E-04	6.195E-01
	RP11-439L18.1	6.586E-04	9.186E-01
	SYNDIG1L	6.593E-04	6.195E-01
	RP11-282I1.1	6.691E-04	6.195E-01
	CRYM	6.691E-04	7.982E-01
	RP11-4B16.3	6.767E-04	8.479E-01
	HIST1H2BI	6.788E-04	6.238E-01
	NME2	6.923E-04	6.195E-01
	CCDC151	6.966E-04	9.738E-01
	FAM13A	7.036E-04	7.528E-01
	CTD-2184C24.2	7.036E-04	6.210E-01
	RP11-448G4.2	7.095E-04	8.470E-01
	RP11-626H12.2	7.169E-04	6.586E-01
	RP5-965G21.5	7.444E-04	6.195E-01
	HNRNPUP1	7.739E-04	8.354E-01
	RPS29P17	7.768E-04	6.195E-01
	CDC42EP5	7.768E-04	6.296E-01
	GS1-174L6.4	7.815E-04	6.869E-01
	RN7SL566P	7.827E-04	6.195E-01
	WISP1	7.827E-04	6.195E-01
	RNU2-7P	7.943E-04	6.195E-01
	WFDC10B	7.965E-04	6.921E-01
	RP5-963E22.6	7.965E-04	6.195E-01
	RNU6-1098P	7.965E-04	6.195E-01
	LMNB1	8.127E-04	6.965E-01
	RPL17P43	8.127E-04	6.195E-01
	GPR141	8.127E-04	6.195E-01
	RP5-966M1.5	8.267E-04	6.195E-01
	RPL31P63	8.319E-04	6.598E-01
	RP11-12M9.4	8.381E-04	9.560E-01
	NOG	8.381E-04	6.195E-01
	RP11-325F22.2	8.460E-04	6.195E-01
	SNORD83B	8.471E-04	6.195E-01
	GUSBP3	8.562E-04	6.195E-01
	RP11-241J12.1	8.642E-04	6.195E-01
	CTD-3113P16.11	8.679E-04	6.195E-01
	PLEKHJ1	8.785E-04	6.195E-01
	RP11-157J24.2	8.913E-04	7.759E-01
	RPL23AP57	8.913E-04	7.191E-01
	RPL7AP50	9.016E-04	6.195E-01
	RPL37P6	9.130E-04	8.244E-01
	ENO1-AS1	9.142E-04	6.195E-01
	RP11-490M8.1	9.184E-04	7.119E-01
	RP11-325K4.2	9.294E-04	6.195E-01
	RPL10P4	9.351E-04	7.994E-01
	RP11-5P18.10	9.516E-04	6.214E-01
	C10orf55	9.588E-04	7.251E-01
	RP11-285G1.9	9.635E-04	8.857E-01
	PABPC1	9.635E-04	7.839E-01
	FCGR1CP	9.694E-04	6.247E-01
	RPL36AP45	9.799E-04	6.195E-01
	SNORA38B	9.801E-04	6.586E-01
	ERMN	9.863E-04	8.559E-01
	MIR202HG	9.968E-04	9.738E-01
	FAM43B	1.001E-03	6.243E-01
	LINC01273	1.003E-03	6.210E-01
	RNA5SP82	1.004E-03	6.281E-01
	UCHL3	1.014E-03	6.195E-01
	RP11-1334A24.6	1.027E-03	8.753E-01
	SGO1	1.027E-03	6.195E-01
	CD300A	1.027E-03	6.833E-01
	RPL12P38	1.055E-03	6.210E-01
	HNRNPA3P6	1.081E-03	6.210E-01
	CYTOR	1.091E-03	8.807E-01
	RP11-173A6.3	1.098E-03	9.560E-01
	RP11-449G16.1	1.129E-03	6.195E-01
	CORO1A	1.134E-03	8.107E-01
	ATP6V0CP3	1.147E-03	6.195E-01
	RP11-678G14.3	1.180E-03	8.809E-01
	KNOP1P2	1.184E-03	6.195E-01
	RP11-347P5.1	1.241E-03	6.195E-01
	HCG14	1.244E-03	6.921E-01
	AC021016.7	1.249E-03	6.210E-01
	GPR18	1.288E-03	7.472E-01
	CBR3	1.290E-03	6.195E-01
	KDELC1P1	1.290E-03	9.995E-01
	FAM151A	1.294E-03	6.765E-01
	ACSM4	1.299E-03	6.195E-01
	RP11-51J9.5	1.299E-03	6.195E-01
	RP11-730G20.2	1.314E-03	7.752E-01
	LINC01091	1.321E-03	6.586E-01
	CD244	1.332E-03	6.214E-01
	RPL26P19	1.338E-03	6.586E-01
	CTD-3035D6.2	1.354E-03	6.195E-01
	RPL7P23	1.366E-03	6.195E-01
	HNRNPA3P12	1.373E-03	6.195E-01
	RP3-340B19.2	1.396E-03	6.405E-01
	FAUP1	1.403E-03	6.244E-01
	RP11-571I18.5	1.420E-03	6.195E-01
	YPEL5P2	1.430E-03	6.195E-01
	PTP4A1	1.461E-03	6.833E-01
	RP11-46H11.12	1.462E-03	6.195E-01
	RPL15P20	1.466E-03	6.214E-01
	RP11-422P24.9	1.505E-03	8.051E-01
	CPNE9	1.506E-03	6.195E-01
	ATP6V1D	1.526E-03	6.195E-01
	RP11-304L19.13	1.526E-03	6.214E-01
	AC009413.2	1.526E-03	9.507E-01
	RPLP0P6	1.528E-03	6.195E-01
	TRGV7	1.528E-03	7.711E-01
	AC015849.2	1.531E-03	6.195E-01
	RPL10P3	1.531E-03	7.467E-01
	RP11-425M5.7	1.558E-03	6.195E-01
	RP11-336K24.12	1.563E-03	9.186E-01
	SPINK2	1.607E-03	9.752E-01
	TPTE2P6	1.611E-03	6.640E-01
	AC006946.12	1.625E-03	9.432E-01
	RP11-557N21.1	1.625E-03	6.195E-01
	RP11-430C7.2	1.625E-03	6.195E-01
	RP5-1142J19.2	1.715E-03	6.195E-01
	RPL31P49	1.715E-03	6.243E-01
	GDPD3	1.724E-03	6.210E-01
	SUGT1P2	1.743E-03	6.195E-01
	RPS23P8	1.748E-03	6.195E-01
	RPL7P44	1.766E-03	6.238E-01
	RPSAP11	1.807E-03	9.171E-01
	CTC-507E2.2	1.808E-03	7.467E-01
	RP11-212P7.1	1.833E-03	6.195E-01
	RP11-641D5.1	1.833E-03	6.195E-01
	CCDC184	1.835E-03	8.247E-01
	EIF4BP3	1.835E-03	6.195E-01
	CTC-246B18.8	1.841E-03	6.195E-01
	RP11-327F22.6	1.852E-03	9.991E-01
	RBM22P2	1.903E-03	6.214E-01
	SAMD9L	1.962E-03	6.586E-01
	HSPB9	1.966E-03	8.244E-01
	AC093627.12	2.008E-03	6.238E-01
	FGF22	2.013E-03	6.195E-01
	LACC1	2.015E-03	6.195E-01
	PTTG4P	2.024E-03	7.215E-01
	AC009303.3	2.060E-03	6.238E-01
	RP1-101K10.6	2.064E-03	6.195E-01
	MFAP1P1	2.064E-03	6.195E-01
	TRIB1	2.097E-03	7.319E-01
	RP13-383K5.4	2.097E-03	9.995E-01
	PTPRC	2.167E-03	7.143E-01
	LMCD1-AS1	2.177E-03	6.195E-01
	DDX39B-AS1	2.196E-03	8.204E-01
	ENPP7P12	2.199E-03	6.195E-01
	MYO1G	2.208E-03	6.210E-01
	HJURP	2.208E-03	9.995E-01
	AC002467.7	2.208E-03	6.195E-01
	RP3-509L4.3	2.208E-03	7.467E-01
	RPL12P32	2.210E-03	6.247E-01
	RP11-182J1.13	2.241E-03	9.186E-01
	RPL7P56	2.245E-03	6.210E-01
	HOXA6	2.250E-03	6.586E-01
	TATDN1P1	2.250E-03	6.586E-01
	RPL7P1	2.255E-03	7.319E-01
	AP001476.2	2.276E-03	6.195E-01
	HIST1H1E	2.283E-03	6.195E-01
	SDCBP2-AS1	2.283E-03	7.375E-01
	RP1-69D17.4	2.284E-03	7.135E-01
	AC006539.2	2.310E-03	6.195E-01
	SOX30	2.329E-03	9.673E-01
	RPL26P37	2.340E-03	9.536E-01
	H3F3BP1	2.353E-03	9.590E-01
	ST13P6	2.377E-03	6.195E-01
	CYBA	2.381E-03	6.330E-01
	IGDCC4	2.443E-03	6.426E-01
	VAV1	2.456E-03	6.195E-01
	RP3-468K18.6	2.471E-03	9.738E-01
	FCGR1A	2.484E-03	9.701E-01
	XXbac-BPG154L12.5	2.499E-03	6.195E-01
	GSTM1	2.505E-03	6.318E-01
	HLA-H	2.543E-03	6.195E-01
	ZFP57	2.577E-03	9.228E-01
	HLA-DPB2	2.608E-03	6.195E-01
	RP1-77H15.1	2.608E-03	7.060E-01
	NUS1P2	2.630E-03	7.761E-01
	TM4SF1	2.635E-03	6.195E-01
	MPZL2	2.636E-03	8.559E-01
	IFNG	2.656E-03	6.586E-01
	CD164	2.656E-03	6.195E-01
	RP13-270P17.1	2.664E-03	6.195E-01
	HMP19	2.692E-03	6.214E-01
	LIPJ	2.716E-03	6.586E-01
	ATP6V0C	2.726E-03	7.857E-01
	SCARNA8	2.765E-03	7.829E-01
	AC068580.6	2.792E-03	6.195E-01
	HNRNPKP1	2.797E-03	6.210E-01
	PLAC8	2.800E-03	8.347E-01
	HSPE1P26	2.809E-03	6.195E-01
	RP11-589M4.4	2.860E-03	6.195E-01
	UQCRBP1	2.908E-03	7.528E-01
	RPL12P6	2.967E-03	6.210E-01
	RPLP1P13	2.967E-03	7.567E-01
	AC074391.1	2.972E-03	6.195E-01
	HULC	3.005E-03	6.195E-01
	KIF18B	3.005E-03	9.406E-01
	EEF1B2P3	3.028E-03	6.195E-01
	CTD-2026K11.5	3.043E-03	8.607E-01
	RPL36AP13	3.052E-03	6.210E-01
	MGC16275	3.052E-03	9.240E-01
	RP11-81H14.1	3.052E-03	6.586E-01
	RPL18AP3	3.114E-03	6.195E-01
	RP11-144C15.2	3.126E-03	6.586E-01
	RPL5P5	3.135E-03	6.446E-01
	COX7CP1	3.147E-03	7.379E-01
	RP11-135J2.3	3.193E-03	6.195E-01
	P2RY13	3.193E-03	7.024E-01
	RPSAP47	3.271E-03	6.214E-01
	PRG2	3.286E-03	6.210E-01
	CASC18	3.304E-03	6.604E-01
	MIR4258	3.323E-03	6.195E-01
	RP11-418H16.1	3.339E-03	6.249E-01
	ITGA2B	3.350E-03	6.195E-01
	RP11-6B6.3	3.382E-03	6.243E-01
	RNU6-1095P	3.382E-03	6.195E-01
	ATP1A3	3.382E-03	6.195E-01
	RNU2-17P	3.383E-03	8.768E-01
	RP3-418A9.3	3.391E-03	6.195E-01
	RP11-170K4.2	3.406E-03	6.210E-01
	FCRL1	3.471E-03	8.027E-01
	C3orf67	3.506E-03	6.458E-01
	PCBP2-OT1	3.521E-03	6.195E-01
	HHIPL1	3.532E-03	6.195E-01
	GAS2L2	3.541E-03	6.247E-01
	RPL29P33	3.619E-03	8.776E-01
	WFIKKN2	3.645E-03	7.761E-01
	RPL24P7	3.662E-03	6.879E-01
	RP11-613F7.1	3.667E-03	7.604E-01
	EIF3CL	3.708E-03	6.195E-01
	RP11-84E17.1	3.713E-03	6.812E-01
	DYRK3	3.715E-03	6.195E-01
	RP1-292B18.1	3.733E-03	6.210E-01
	HMGB1P1	3.738E-03	6.195E-01
	RPS8P10	3.757E-03	6.195E-01
	RP11-333J10.3	3.759E-03	9.215E-01
	NDC80	3.786E-03	7.528E-01
	KB-1836B5.1	3.832E-03	6.195E-01
	RP11-761N21.2	3.889E-03	6.195E-01
	RP11-809N8.4	3.927E-03	6.195E-01
	RP11-171I2.5	3.942E-03	6.229E-01
	RP11-46A10.8	4.011E-03	6.195E-01
	CTD-2014B16.3	4.048E-03	6.195E-01
	CTD-2292P10.4	4.075E-03	6.195E-01
	RP4-591N18.2	4.075E-03	6.586E-01
	RP11-21M24.3	4.105E-03	9.143E-01
	AC002056.3	4.106E-03	8.333E-01
	GS1-124K5.4	4.120E-03	6.921E-01
	RP11-78I14.1	4.165E-03	8.479E-01
	AC015849.14	4.250E-03	8.559E-01
	RPS4XP17	4.263E-03	6.247E-01
	RP4-665J23.1	4.273E-03	6.195E-01
	NDUFA7	4.283E-03	6.195E-01
	DLX1	4.327E-03	8.479E-01
	ZNF603P	4.394E-03	7.759E-01
	RPSAP19	4.437E-03	6.195E-01
	RP4-678D15.1	4.440E-03	6.214E-01
	RP11-408H20.3	4.503E-03	6.210E-01
	RPS20P35	4.545E-03	6.195E-01
	AC093899.3	4.550E-03	6.671E-01
	RP11-305O4.3	4.571E-03	8.768E-01
	SNORD72	4.602E-03	7.886E-01
	NREP	4.607E-03	6.195E-01
	HSP90B1	4.610E-03	6.195E-01
	ADGRG6	4.635E-03	6.195E-01
	APOC4	4.648E-03	6.483E-01
	FCGBP	4.648E-03	8.156E-01
	RPL18AP16	4.688E-03	6.873E-01
	TIMM13	4.692E-03	6.195E-01
	RP3-329E20.2	4.758E-03	6.308E-01
	RP11-501J20.5	4.806E-03	7.819E-01
	RP11-1000B6.5	4.806E-03	6.195E-01
	IRF5	4.810E-03	6.195E-01
	KIF20A	4.825E-03	6.586E-01
	RP11-837J7.3	4.845E-03	6.195E-01
	KB-1460A1.1	4.864E-03	8.939E-01
	PLA2G12AP1	4.927E-03	9.847E-01
	GGTA1P	4.964E-03	7.260E-01
	FAM106A	4.970E-03	6.210E-01
	CST7	4.970E-03	6.195E-01
	CTD-2521M24.4	5.039E-03	6.195E-01
	FBXW10	5.044E-03	6.308E-01
	CTC-501O10.1	5.053E-03	6.214E-01
	CTD-2339M3.1	5.103E-03	6.238E-01
	RP11-335L23.5	5.123E-03	8.648E-01
	EXOSC3P1	5.160E-03	6.210E-01
	RBM34	5.163E-03	6.238E-01
	AACS	5.199E-03	6.195E-01
	E2F3P1	5.311E-03	6.195E-01
	RPL5P12	5.314E-03	6.214E-01
	RP11-796G6.1	5.338E-03	6.195E-01
	MYO1F	5.338E-03	6.195E-01
	LINC00398	5.338E-03	6.461E-01
	RP11-69L16.4	5.340E-03	7.092E-01
	EEF1A1P8	5.391E-03	6.195E-01
	BIRC6-AS2	5.397E-03	6.843E-01
	FBXW7-AS1	5.425E-03	6.195E-01
	RP11-889L3.1	5.447E-03	6.318E-01
	RP4-592A1.2	5.459E-03	9.607E-01
	ASS1P10	5.459E-03	6.195E-01
	CLEC7A	5.459E-03	6.195E-01
	GOLGA6L3	5.459E-03	6.195E-01
	TRGV5	5.468E-03	6.195E-01
	ST13P15	5.537E-03	9.550E-01
	RP11-730A19.5	5.537E-03	8.204E-01
	LINC02182	5.543E-03	9.731E-01
	HNRNPCP2	5.549E-03	7.119E-01
	MYH7	5.549E-03	6.195E-01
	RP11-131L23.1	5.549E-03	6.247E-01
	CTC-453G23.7	5.549E-03	6.195E-01
	RPL21P3	5.576E-03	6.195E-01
	TRAPPC2B	5.576E-03	6.195E-01
	SNORD102	5.576E-03	6.195E-01
	LA16c-325D7.2	5.608E-03	7.508E-01
	RP11-770E5.3	5.654E-03	8.131E-01
	RP11-83J16.1	5.707E-03	6.690E-01
	MXD1	5.713E-03	6.195E-01
	CTD-2031P19.4	5.746E-03	8.005E-01
	PIPSL	5.751E-03	7.180E-01
	MYO1E	5.772E-03	6.195E-01
	FAM157B	5.772E-03	7.761E-01
	RP11-775D22.2	5.857E-03	6.195E-01
	RP11-649E7.7	5.867E-03	6.238E-01
	RP11-941H19.1	5.904E-03	6.586E-01
	RPS29P3	6.029E-03	9.172E-01
	RPL32P1	6.033E-03	6.195E-01
	TRGV5P	6.050E-03	6.195E-01
	SNORD96A	6.064E-03	9.507E-01
	TRIM16L	6.064E-03	7.283E-01
	OMG	6.207E-03	6.195E-01
	CTC-378H22.2	6.232E-03	6.454E-01
	POTEJ	6.288E-03	6.195E-01
	AANAT	6.375E-03	6.195E-01
	CTC-512J12.7	6.396E-03	6.214E-01
	RP11-135N5.3	6.428E-03	6.214E-01
	RP11-815J21.1	6.473E-03	6.244E-01
	RPL10P16	6.486E-03	6.214E-01
	RP11-91A18.4	6.489E-03	6.594E-01
	RP1-278E11.3	6.563E-03	6.195E-01
	RP11-169K16.8	6.593E-03	6.195E-01
	CASP5	6.631E-03	6.214E-01
	ARHGAP22	6.631E-03	6.195E-01
	SLC46A2	6.698E-03	6.195E-01
	RPS27P15	6.741E-03	6.214E-01
	RP11-486O13.4	6.864E-03	9.738E-01
	CTA-217C2.2	6.864E-03	6.238E-01
	MAN2B1	6.867E-03	6.195E-01
	RP11-466F5.3	6.867E-03	6.195E-01
	RELB	6.902E-03	9.240E-01
	PRELID1	6.903E-03	6.195E-01
	LOR	6.995E-03	9.326E-01
	RPL12P12	6.995E-03	9.609E-01
	RP11-328C8.4	7.054E-03	6.195E-01
	AC073333.8	7.078E-03	6.195E-01
	RPL36AP26	7.180E-03	9.609E-01
	CTD-2196E14.5	7.223E-03	6.195E-01
	CTD-2017C7.2	7.314E-03	6.195E-01
	GTSE1	7.341E-03	6.238E-01
	RP11-332H18.5	7.401E-03	6.214E-01
	RP11-244J10.1	7.425E-03	6.247E-01
	PRDX3P4	7.430E-03	7.528E-01
	RPSAP54	7.495E-03	6.195E-01
	MRPL52	7.495E-03	6.195E-01
	PLA2G7	7.537E-03	6.308E-01
	KMO	7.610E-03	6.477E-01
	HMGB1P21	7.726E-03	6.195E-01
	RNA5SP439	7.735E-03	9.919E-01
	CTD-2319I12.4	7.838E-03	8.027E-01
	RP4-785G19.2	7.866E-03	6.195E-01
	HIST2H3DP1	7.880E-03	6.195E-01
	RP11-162D16.2	7.911E-03	6.195E-01
	AC002456.2	7.943E-03	6.195E-01
	RP11-474G23.3	7.957E-03	7.508E-01
	CHAC1	7.961E-03	6.195E-01
	CTC-455F18.3	8.011E-03	6.195E-01
	RN7SL473P	8.021E-03	6.833E-01
	NPPA	8.029E-03	6.247E-01
	RP13-585F24.1	8.040E-03	6.204E-01
	FCRL3	8.040E-03	9.995E-01
	SH2D1B	8.063E-03	6.195E-01
	TRBV14	8.063E-03	6.318E-01
	RPL18P13	8.063E-03	6.195E-01
	RP11-881M11.2	8.247E-03	7.450E-01
	EEF1B2P2	8.294E-03	7.982E-01
	RPL39P18	8.298E-03	8.479E-01
	CTD-2260A17.2	8.298E-03	6.195E-01
	MGAM	8.365E-03	9.345E-01
	CTD-2283N19.1	8.473E-03	6.195E-01
	RP11-349G13.1	8.536E-03	6.195E-01
	UBE2C	8.660E-03	6.671E-01
	CTC-203F4.2	8.662E-03	8.308E-01
	ACTB	8.729E-03	6.586E-01
	KB-1683C8.1	8.732E-03	6.214E-01
	EEF1A1P24	8.908E-03	7.467E-01
	EEF1A1P22	8.994E-03	6.195E-01
	RPL4P5	9.063E-03	6.195E-01
	AC005076.5	9.063E-03	6.195E-01
	TPM3P9	9.064E-03	6.195E-01
	CTC-137K3.1	9.104E-03	9.738E-01
	RPL23AP18	9.195E-03	6.281E-01
	RNA5SP260	9.217E-03	6.308E-01
	RP1-37M3.8	9.241E-03	6.318E-01
	SLC5A11	9.317E-03	6.806E-01
	RP11-196I18.4	9.329E-03	6.195E-01
	GNL3LP1	9.342E-03	6.241E-01
	FAM207BP	9.352E-03	6.195E-01
	EEF1A1P12	9.418E-03	8.587E-01
	CKLF	9.442E-03	6.195E-01
	ASPM	9.458E-03	8.894E-01
	AP001442.2	9.609E-03	6.210E-01
	AF038458.3	9.613E-03	6.195E-01
	PIF1	9.652E-03	6.244E-01
	NTNG2	9.696E-03	6.210E-01
	FBN2	9.767E-03	6.195E-01
	ENTPD3-AS1	9.844E-03	8.969E-01
	TONSL-AS1	9.844E-03	6.195E-01
	SIL1	9.969E-03	7.761E-01
Cluster 4	CTD-2017F17.2	1.039E-06	6.210E-01
	GSE1	3.895E-06	6.249E-01
	GTPBP2	7.602E-06	6.518E-01
	RAB35	4.001E-05	6.477E-01
	RP11-331F4.4	5.499E-05	9.265E-01
	CELA3B	5.634E-05	8.204E-01
	LINC00294	7.626E-05	9.995E-01
	TMEM214	7.655E-05	8.894E-01
	AMY2A	8.876E-05	8.956E-01
	PAFAH1B2	1.097E-04	6.195E-01
	TPD52L2	1.123E-04	6.195E-01
	RP3-404F18.5	1.207E-04	7.419E-01
	RP11-346C20.3	1.327E-04	7.060E-01
	ANKDD1A	1.442E-04	6.195E-01
	RP11-229P13.2	1.584E-04	6.195E-01
	CTRB2	2.129E-04	9.906E-01
	CELA2A	2.147E-04	9.689E-01
	NT5C3AP1	2.364E-04	6.195E-01
	RMND5A	2.643E-04	7.008E-01
	SYCN	2.693E-04	9.345E-01
	C11orf53	2.890E-04	8.894E-01
	CTRB1	3.034E-04	8.768E-01
	BAK1P2	3.132E-04	6.247E-01
	NUP210P3	3.170E-04	6.195E-01
	EDEM2	3.345E-04	8.869E-01
	PRSS2	3.520E-04	9.507E-01
	RN7SL221P	3.851E-04	6.195E-01
	PGRMC1	3.924E-04	6.195E-01
	RP3-417L20.4	3.955E-04	6.586E-01
	STX7	4.101E-04	7.651E-01
	RP11-378J18.8	4.439E-04	6.195E-01
	RP11-43A14.1	4.439E-04	7.528E-01
	DNM3-IT1	4.715E-04	6.210E-01
	FAM219A	4.899E-04	7.412E-01
	NSMAF	5.323E-04	6.195E-01
	RP11-958N24.2	5.712E-04	6.586E-01
	GS1-184P14.2	5.899E-04	8.479E-01
	RP11-65L3.2	7.229E-04	8.089E-01
	TAP2	7.768E-04	8.714E-01
	RP11-857B24.1	7.780E-04	7.493E-01
	NANP	8.136E-04	6.195E-01
	H1FX-AS1	8.147E-04	8.772E-01
	IL10RB	8.390E-04	8.360E-01
	UHMK1	8.390E-04	6.210E-01
	PNLIPRP1	8.441E-04	9.341E-01
	RPL23AP92	8.506E-04	6.195E-01
	CNTNAP1	8.913E-04	6.195E-01
	STAT1	9.185E-04	6.195E-01
	PNLIP	9.187E-04	9.297E-01
	DSCR3	9.801E-04	6.195E-01
	RP11-9N12.2	1.027E-03	8.755E-01
	TRAM2	1.066E-03	6.238E-01
	SLC2A3P4	1.145E-03	6.195E-01
	CELA3A	1.184E-03	9.649E-01
	CTRC	1.188E-03	9.806E-01
	PXK	1.203E-03	6.195E-01
	GH1	1.222E-03	6.249E-01
	TAF12	1.244E-03	8.914E-01
	AC000123.3	1.251E-03	7.508E-01
	CFLAR	1.285E-03	6.195E-01
	LPGAT1	1.321E-03	7.412E-01
	SEC22B	1.366E-03	6.195E-01
	CLDN15	1.382E-03	6.308E-01
	AHCYL1	1.401E-03	6.195E-01
	REG1B	1.411E-03	7.060E-01
	MUC21	1.424E-03	6.477E-01
	ARHGEF2	1.465E-03	6.195E-01
	MDM2	1.489E-03	6.195E-01
	UBE2W	1.495E-03	6.195E-01
	TNRC6C-AS1	1.529E-03	6.195E-01
	CLPS	1.532E-03	7.135E-01
	FBXO17	1.559E-03	6.195E-01
	STK40	1.566E-03	8.722E-01
	RP11-645C24.5	1.614E-03	7.375E-01
	CTD-2252P21.1	1.637E-03	6.195E-01
	TRIM25	1.715E-03	6.195E-01
	RP13-122B23.8	1.715E-03	6.247E-01
	FAM219B	1.801E-03	6.195E-01
	PLEKHA8P1	1.814E-03	6.195E-01
	E2F4	1.841E-03	6.195E-01
	PRSS1	1.946E-03	8.956E-01
	NPIPB13	1.962E-03	6.210E-01
	SSH1	2.212E-03	7.982E-01
	WASHC4	2.283E-03	6.195E-01
	Z83844.1	2.350E-03	6.238E-01
	TMEM165	2.357E-03	6.195E-01
	bP-21264C1.1	2.457E-03	6.461E-01
	TMEM150A	2.524E-03	9.215E-01
	NKIRAS2	2.553E-03	6.195E-01
	TBPL1	2.556E-03	6.195E-01
	PSMD11	2.566E-03	6.195E-01
	HIC2	2.658E-03	6.195E-01
	USP33	2.763E-03	6.461E-01
	HNRNPAB	2.807E-03	6.243E-01
	SPRR2A	2.877E-03	8.253E-01
	GOLGA8K	2.879E-03	8.768E-01
	CARHSP1	2.881E-03	6.195E-01
	SPCS3	2.922E-03	6.210E-01
	FZD9	2.927E-03	6.630E-01
	REG1A	3.005E-03	7.982E-01
	PSMD2	3.005E-03	6.195E-01
	APOL1	3.052E-03	6.586E-01
	WDR44	3.087E-03	6.195E-01
	PAM	3.128E-03	6.195E-01
	SNORA71	3.147E-03	6.195E-01
	DLST	3.156E-03	6.210E-01
	PAPD7	3.293E-03	6.195E-01
	LINC00654	3.296E-03	8.387E-01
	RHCG	3.312E-03	6.195E-01
	AAK1	3.506E-03	8.768E-01
	GNPAT	3.581E-03	6.195E-01
	RRN3P3	3.647E-03	6.195E-01
	MBD3	3.665E-03	6.195E-01
	DPYSL2	3.742E-03	6.195E-01
	GART	3.776E-03	9.448E-01
	UHRF1BP1	3.821E-03	9.341E-01
	LNPEP	3.909E-03	7.119E-01
	FAM69A	3.937E-03	7.135E-01
	MVP	3.942E-03	6.214E-01
	E2F6	4.025E-03	8.479E-01
	LUZP1	4.026E-03	6.195E-01
	TMEM8A	4.032E-03	8.008E-01
	SLC35B4	4.040E-03	6.426E-01
	KRT4	4.174E-03	6.210E-01
	MAP3K5	4.178E-03	8.768E-01
	BICD2	4.302E-03	6.247E-01
	TBKBP1	4.443E-03	6.865E-01
	RSF1-IT2	4.452E-03	6.195E-01
	CTC-463N11.4	4.555E-03	8.789E-01
	AP5B1	4.616E-03	6.238E-01
	RP1-40E16.11	4.619E-03	6.195E-01
	RP11-680A11.5	4.696E-03	8.768E-01
	BAG4	4.726E-03	6.461E-01
	ERLIN1	4.794E-03	7.238E-01
	FAM114A1	5.079E-03	6.833E-01
	ARMC8	5.116E-03	6.210E-01
	ZDHHC3	5.225E-03	6.195E-01
	C3orf62	5.236E-03	6.195E-01
	MOSPD2	5.282E-03	9.738E-01
	OXSR1	5.390E-03	6.195E-01
	PBRM1	5.459E-03	8.054E-01
	ERAP2	5.475E-03	6.195E-01
	YPEL2	5.520E-03	6.195E-01
	RP11-159L20.2	5.543E-03	8.809E-01
	AKT3-IT1	5.549E-03	6.281E-01
	TMEM167A	5.549E-03	6.195E-01
	ABCA9	5.576E-03	9.609E-01
	CTD-2595P9.4	5.576E-03	6.262E-01
	NNT-AS1	5.621E-03	6.195E-01
	AC017002.2	5.640E-03	6.195E-01
	IL17RA	5.669E-03	6.965E-01
	KIRREL	5.716E-03	6.195E-01
	ABL1	5.739E-03	6.244E-01
	AC000123.4	5.757E-03	7.567E-01
	SAMD8	5.772E-03	6.195E-01
	AC093818.1	6.365E-03	7.528E-01
	RP11-157P1.4	6.663E-03	6.195E-01
	RP13-685P2.7	6.741E-03	6.580E-01
	RP11-407G23.5	6.746E-03	6.195E-01
	RP11-146D12.2	6.775E-03	8.648E-01
	SPRR3	6.857E-03	7.260E-01
	GSTM5P1	6.942E-03	6.195E-01
	UBE2L5P	6.949E-03	6.195E-01
	RP11-770J1.7	6.949E-03	9.143E-01
	XX-FW83128A1.2	6.989E-03	7.467E-01
	SLC25A44	7.042E-03	6.210E-01
	PABPC5	7.131E-03	6.195E-01
	WWC2-AS2	7.233E-03	6.210E-01
	TCP11	7.354E-03	7.692E-01
	ZFHX3	7.355E-03	6.195E-01
	RBPJ	7.355E-03	7.462E-01
	SNORD3A	7.385E-03	8.227E-01
	LRRN4	7.439E-03	6.195E-01
	AC023271.1	7.514E-03	9.738E-01
	GNB2	7.571E-03	6.195E-01
	CYP1B1	7.626E-03	6.594E-01
	NLRC5	7.706E-03	7.839E-01
	PPP3CB	7.896E-03	6.195E-01
	NPM1P6	8.011E-03	6.586E-01
	SNORA71C	8.021E-03	6.569E-01
	CTC-463A16.1	8.143E-03	6.318E-01
	RP11-54O7.17	8.167E-03	7.778E-01
	UPK1A-AS1	8.294E-03	6.247E-01
	FAM57A	8.355E-03	6.195E-01
	RP11-530A18.1	8.362E-03	9.454E-01
	KLHL40	8.446E-03	6.244E-01
	CTD-3185P2.1	8.824E-03	8.605E-01
	LYPLA2P1	8.824E-03	6.586E-01
	SPRR1A	8.841E-03	7.766E-01
	LIPF	8.881E-03	6.210E-01
	TRAF3IP2-AS1	8.929E-03	6.195E-01
	TBC1D2B	8.959E-03	6.195E-01
	BCL6	8.992E-03	6.622E-01
	PAX8-AS1	9.042E-03	6.210E-01
	DLGAP4	9.063E-03	6.195E-01
	RNY1P13	9.101E-03	6.318E-01
	ST3GAL6	9.270E-03	8.430E-01
	USB1	9.293E-03	6.318E-01
	SNX15	9.313E-03	9.848E-01
	HFM1	9.351E-03	6.210E-01
	PGC	9.472E-03	6.195E-01
	IFNA20P	9.605E-03	7.761E-01
	RRN3P1	9.644E-03	7.975E-01
	RP11-227F19.5	9.796E-03	6.195E-01
	URB2	9.894E-03	6.195E-01
	RP11-439E19.9	9.969E-03	7.412E-01
	ASCC2	9.969E-03	8.089E-01
